# Supplementary material for: A Graphene/MXene-Modified Flexible Fabric for Infrared Camouflage, Electrothermal, and Electromagnetic Interference Shielding
Source: Nanomaterials (Basel). 2025 Jan 9;15(2):98. doi: 10.3390/nano15020098 (PMC11767746; doi:10.3390/nano15020098)
Supplement: Supplementary file 1 [file nanomaterials-15-00098-s001.zip]

Archive with 1 entries (1 files):
- nanomaterials-3396240-supplementary.pdf
